# Supplementary material for: Towards a General Method for Using Cyclotron-Produced Ga68 to Manufacture Clinical and Research Ga68 Tracers
Source: Molecules. 2024 Nov 19;29(22):5457. doi: 10.3390/molecules29225457 (PMC11597648; doi:10.3390/molecules29225457)
Supplement: Supplementary file 1 [file molecules-29-05457-s001.zip]

Archive with 1 entries (1 files):
- molecules-3271471-supplementary.pdf
